# Supplementary material for: Spatiotemporal Deep Video-Phenomapping Decodes Microvascular Rarefaction in Middle-Aged and Elder Renovascular Hypertension: A Multi-Modal Study Integrating Spatial Transcriptomics and Mitochondrial Pyroptosis
Source: Research (Wash D C). 2026 Jul 3;9:1339. doi: 10.34133/research.1339 (PMC13329644; doi:10.34133/research.1339)
Supplement: Supplementary 1 — Tables S1 to S16 Figs. S1 to S16 [file research.1339.f1.zip]

Archive with 18 entries (18 files):
- figure s1.tif
- figure s10.tif
- figure s11.tif
- figure s12.tif
- figure s13.tif
- figure s14.tif
- figure s15.tif
- figure s16.tif
- figure s2.tif
- figure s3.tif
- figure s4.tif
- figure s5.tif
- figure s6.tif
- figure s7.tif
- figure s8.tif
- figure s9.tif
- Supplementary Figure S1-16.docx
- Supplementary Table S1-16-5.25.pdf
